# Supplementary material for: Awareness, Framework-Based Proficiency, and Clinical Implementation of Ankle Foot Orthosis–Footwear Combination (AFO–FC) Tuning: A Cross-Sectional Survey
Source: J Clin Med. 2026 Apr 9;15(8):2846. doi: 10.3390/jcm15082846 (PMC13115975; doi:10.3390/jcm15082846)
Supplement: Supplementary file 1 [file jcm-15-02846-s001.zip]

Archive with 1 entries (1 files):
- jcm-4211165-supplementary.pdf
